# Supplementary material for: 4-Chloroisocoumarins as Chlamydial Protease Inhibitors and Anti-Chlamydial Agents
Source: Molecules. 2024 Mar 28;29(7):1519. doi: 10.3390/molecules29071519 (PMC11013143; doi:10.3390/molecules29071519)
Supplement: Supplementary file 1 [file molecules-29-01519-s001.zip]

Archive with 1 entries (1 files):
- molecules-2917384-supplementary.pdf
